# Supplementary material for: Grapefruit Debittering by Simultaneous Naringin Hydrolysis and Limonin Adsorption Using Naringinase Immobilized in Agarose Supports
Source: Molecules. 2022 Apr 30;27(9):2867. doi: 10.3390/molecules27092867 (PMC9103998; doi:10.3390/molecules27092867)
Supplement: Supplementary file 1 [file molecules-27-02867-s001.zip]

Archive with 1 entries (1 files):
- molecules-1674946-supplementary.pdf
